# Supplementary material for: A New Cryptic Lineage in Parmeliaceae (Ascomycota) with Pharmacological Properties
Source: J Fungi (Basel). 2022 Aug 8;8(8):826. doi: 10.3390/jof8080826 (PMC9409757; doi:10.3390/jof8080826)
Supplement: Supplementary file 1 [file jof-08-00826-s001.zip]

Archive with 5 entries (5 files):
- .DS_Store
- Figure S1 Relative amounts of the main metabolites in 13 Canoparmelia samples.pdf
- Table S1 C caroliniana_Revised_01.08.22.pdf
- Table S2. List of Canoparmelia taxa for chemical profiling.pdf
- Table S3. IC50 (μg_mL) values of MCF-7 and HepG2 cells after 24 h incubation.pdf
